# Supplementary material for: Deletion of SM22α disrupts the structure and function of caveolae and T-tubules in cardiomyocytes, contributing to heart failure
Source: PLoS One. 2022 Jul 18;17(7):e0271578. doi: 10.1371/journal.pone.0271578 (PMC9292107; doi:10.1371/journal.pone.0271578)
Supplement: S1 Dataset — (XLSX) [file pone.0271578.s004.xlsx]

## Sheet: Figure 1
	WT	HET	KO			WT EF	KO EF				WT	KO				WT	KO				WT	KO
SM22α/GAPDH	0.809423	0.572979	0			68.3167	67.1233			ANP	1.01744	2.26888			BNP	0.976996	1.38543			b-MHC	0.804256	5.79932
SM22α/GAPDH	0.799432	0.631293	0			66.0867	66.545			ANP	0.906774	1.91432			BNP	0.943212	1.24371			b-MHC	1.1778	4.45765
SM22α/GAPDH	0.983677	0.647573	0			64.53	66.1767			ANP	0.953462	1.95148			BNP	1.04846	1.37943			b-MHC	0.834162	4.07196
SM22α/GAPDH	1.114	0.742323	0			64.505	65.99			ANP	1.18799	1.42886			BNP	0.982531	1.38578			b-MHC	1.02836	2.25545
SM22α/GAPDH	1.14019	0.883759	0			63.84	65.235			ANP	0.934331	1.18982			BNP	1.0488	0.942646			b-MHC	1.15542	2.28171
SM22α/GAPDH	1.15328	0.824583	0			63.785	64.05
						63.33	63.6167
						61.57	63.0133
						61.2	61.235
						61	60.96
						60.19	59.665
						59.8267	58.11
						59.2367	57.6633
						58.6467	57.6267
						57.67	57.575
						57.6	55.3233
						57.5233	54.975
						57.2533	54.8067
						56.43	54.5767
						56.4	54.5367
						56.11	54.4833
						55.7433	54.4533
						55.54	54.0833
						55.52	53.54
						55.335	53.35
						54.6633	52.7533
						54.3933	52.435
						54.3167	52.13
						54.29	52.0933
						54.05	52.0833
						54.0467	52.04
						53.5967	51.6133
						53.19	51.4667
						53.0967	51.1267
						53.07	50.9333
						52.7133	50.75
						52.535	48.765
						52.3533	48
						50.8467	47.245
						50.09	45.2

## Sheet: Figure 2
normalized no	WT	KO			normalized open	WT	KO			normalized witdh	WT	KO			normalized depth	WT	KO
	0.6307	0.5121				2.14022	4.16779				1.57781	2.12662				1.80713	2.10832
	0.7112	0.5085				1.97125	4.16779				1.48863	2.05802				1.7243	1.88243
	0.5563	0.7256				1.91493	3.82986				1.37201	1.92082				1.58501	1.80713
	1.777	0.2924				1.80229	3.37929				1.37201	1.78361				1.53983	1.73183
	1.4754	0.6373				1.52068	3.04136				1.35829	1.71501				1.393	1.5963
	1.5138	0.7555				1.48689	2.81607				1.33771	1.64641				1.393	1.58124
	0.6903	0.6034				1.46436	2.81607				1.33085	1.57781				1.36664	1.58124
	0.9934	0.7082				1.46436	2.81607				1.32742	1.50921				1.35535	1.50594
	1.436	0.2324				1.46436	2.81607				1.30341	1.44061				1.30641	1.50594
	0.9851	0.4254				1.45309	2.59079				1.29655	1.44061				1.28005	1.50594
	0.426	0.5187				1.35171	2.59079				1.28283	1.37201				1.24993	1.50594
	0.6439	0.2105				1.35171	2.47814				1.23481	1.30341				1.2424	1.43065
	2.1127	0.6511				1.35171	2.41619				1.23481	1.30341				1.22734	1.43065
	0.4223	1.9824				1.32919	2.30918				1.20394	1.30341				1.20475	1.37794
	0.6616	0.8674				1.29539	2.25286				1.20051	1.30341				1.20475	1.35535
	0.3214	0.9974				1.29539	2.25286				1.17993	1.30341				1.20475	1.35535
	0.6318	0.6495				1.23907	2.23033				1.16621	1.30341				1.20475	1.35535
	0.3451	0.3412				1.22781	2.2078				1.16621	1.30341				1.16711	1.34405
	0.3491	0.6593				1.20528	2.14022				1.16621	1.23481				1.16711	1.31017
	1.8844	0.493				1.18275	2.14022				1.16621	1.23481				1.14452	1.28005
	2.4797	0.1673				1.17149	2.10642				1.16621	1.23481				1.13699	1.28005
	0.9528	0.3329				1.12643	2.07263				1.09761	1.23481				1.12946	1.20475
		0.3365				1.12643	2.01631				1.09761	1.20737				1.12946	1.20475
		0.1473				1.06448	1.94309				1.06331	1.20051				1.10687	1.20475
		0.5993				1.04758	1.94309				1.02901	1.16621				1.09934	1.1897
		0				1.01379	1.91493				1.02901	1.16621				1.05416	1.15581
		0				1.01379	1.91493				1.02901	1.13534				1.01651	1.12946
						1.01379	1.85861				1.02901	1.13191				1.01651	1.12946
						1.01379	1.85861				1.02901	1.13191				1.00145	1.12946
						0.957465	1.80229				1.02901	1.11476				0.978863	1.12946
						0.957465	1.80229				1.02901	1.09761				0.978863	1.05416
						0.957465	1.80229				0.994708	1.09761				0.978863	1.05416
						0.923672	1.79102				0.987848	1.09761				0.978863	1.05416
						0.901143	1.69528				0.987848	1.09761				0.978863	0.978863
						0.901143	1.68964				0.960408	1.08389				0.971333	0.978863
						0.901143	1.68964				0.960408	1.06331				0.960039	0.978863
						0.901143	1.68964				0.960408	1.02901				0.948744	0.978863
						0.901143	1.68964				0.960408	1.02901				0.941214	0.978863
						0.83919	1.68964				0.960408	1.02901				0.903566	0.978863
						0.822293	1.68964				0.960408	1.02901				0.903566	0.978863
						0.811029	1.68964				0.960408	0.960408				0.903566	0.941214
						0.7885	1.577				0.960408	0.960408				0.903566	0.903566
						0.7885	1.577				0.939828	0.960408				0.903566	0.903566
						0.7885	1.577				0.926107	0.960408				0.865917	0.903566
						0.7885	1.53194				0.926107	0.960408				0.865917	0.903566
						0.7885	1.46436				0.926107	0.936397				0.865917	0.839563
						0.7885	1.46436				0.898667	0.926107				0.843328	0.828269
						0.7885	1.35171				0.884947	0.898667				0.828269	0.828269
						0.765972	1.35171				0.857507	0.891807				0.828269	0.828269
						0.737811	1.35171				0.857507	0.891807				0.828269	0.828269
						0.732179	1.35171				0.857507	0.891807				0.828269	0.828269
						0.732179	1.35171				0.857507	0.891807				0.820739	0.828269
						0.732179	1.23907				0.843787	0.857507				0.794385	0.79062
						0.675857	1.23907				0.833497	0.823207				0.79062	0.786855
						0.675857	1.23907				0.823207	0.823207				0.752972	0.752972
						0.675857	1.12643				0.823207	0.823207				0.752972	0.752972
						0.675857	1.12643				0.802626	0.799196				0.752972	0.752972
						0.664593	1.12643				0.754606	0.788906				0.741677	0.752972
						0.653329	1.12643				0.720306	0.758036				0.715323	0.752972
						0.636432	1.07011				0.720306	0.754606				0.677674	0.752972
						0.597007	1.01379				0.692866	0.754606				0.677674	0.752972
						0.563215	1.01379				0.689436	0.754606				0.640026	0.715323
						0.563215	1.01379				0.583105	0.754606				0.602377	0.715323
						0.506893	0.901143				0.480204	0.754606				0.52708	0.700264
						0.337929	0.901143				0.411603	0.754606				0.52708	0.700264
						0.337929	0.901143				0.411603	0.754606				0.414134	0.692734
						0.337929	0.901143				0.411603	0.754606				0.376486	0.677674
							0.901143					0.686005					0.677674
							0.7885					0.686005					0.677674
							0.7885					0.686005					0.640026
							0.7885					0.686005					0.640026
							0.732179					0.668855					0.636261
							0.675857					0.617405					0.602377
							0.675857					0.617405					0.602377
							0.619536					0.617405					0.564729
							0.563215					0.583105					0.52708
							0.337929					0.411603					0.414134

## Sheet: Figure 3
coIP	WT	KO
	1	0.6929
	1	0.6323
	1	0.6734

## Sheet: Figure 4
	wt	sm22a KO				wt	KO				WT	KO
TT score	10	9			JPH2 mRNA	0.0857529	0.0169859			JPH2 protein	1.07926	0.829524
TT score	10	8			JPH2 mRNA	0.239915	0.0195824			JPH2 protein	0.921038	0.894634
TT score	10	8			JPH2 mRNA	0.398466	0.170518			JPH2 protein	1.21858	0.690104
TT score	10	8			JPH2 mRNA	0.472543	0.243893			JPH2 protein	0.781117	0.364955
TT score	9	7			JPH2 mRNA	0.856484	0.469508
TT score	9	7			JPH2 mRNA	1.17726	0.505587
TT score	10	6			JPH2 mRNA	1.86084	0.664114
TT score	10	5			JPH2 mRNA	1.90552	0.784807
TT score	9	5			JPH2 mRNA	2.00321
TT score	8	5
TT score	9	4
TT score	9	4
TT score	9	3
TT score	9	3
TT score	8	3
TT score	8	3
TT score	7	3
TT score	7	3
TT score	10	2
TT score	6	2

## Sheet: Figure 5
	WT	KO				WT	KO				WT	KO				WT	KO				WT	KO
CaSpF	0.990737	9.63			SR Ca load	1.9613	1.7			Ca transient amplitude	1.7749	3.53845			tau	0.1037	0.0897136			TtP	0.0201	0.0269231
CaSpF	1.08731	10.1			SR Ca load	1.6777	2.5			Ca transient amplitude	3.0875	2.22902			tau	0.1023	0.0993619			TtP	0.0175	0.0596154
CaSpF	1.26005	14.18			SR Ca load	1.9333	1.21			Ca transient amplitude	1.9784	3.30624			tau	0.0998	0.084587			TtP	0.0175	0.0183099
CaSpF	1.37571	0			SR Ca load	3.748	1.7			Ca transient amplitude	2.0598	3.01657			tau	0.0913	0.116961			TtP	0.035	0.0457746
CaSpF	0	1.39			SR Ca load	1.8	1.89			Ca transient amplitude	2.2746	3.26286			tau	0.0898	0.116886			TtP	0.0201	0.0288732
CaSpF	4.08914	4.47			SR Ca load	2.8333	1.58			Ca transient amplitude	2.1635	3.34368			tau	0.0813	0.101503			TtP	0.0254	0.0302817
CaSpF	8.62469	2.88			SR Ca load	3.2857	1.33			Ca transient amplitude	2.5682	2.85512			tau	0.0795	0.0869738			TtP	0.0201	0.0274648
CaSpF	1.17738	3.66			SR Ca load	2.8889	2.78			Ca transient amplitude	1.9921	1.3185			tau	0.0791	0.0853379			TtP	0.0123	0.0612676
CaSpF	1.43837	2.21			SR Ca load	2.1842				Ca transient amplitude	2.3368	1.83456			tau	0.0789	0.0818699			TtP	0.0201	0.052
CaSpF	2.17557	5.57			SR Ca load	3.0332				Ca transient amplitude	1.7102	1.8894			tau	0.077	0.0519867			TtP	0.0263	0.022
CaSpF	2.31857	6.93								Ca transient amplitude	1.9802	2.00535			tau	0.0702	0.0594109			TtP	0.0333	0.018
CaSpF	2.45387	7.69								Ca transient amplitude	2.03	1.78688			tau	0.0674	0.0516021			TtP	0.0236	0.024
CaSpF	0	7.99								Ca transient amplitude	1.8202	1.53394			tau	0.0625	0.0863157			TtP	0.0186	0.024
CaSpF	2.22668	8.02								Ca transient amplitude	2.6832	1.80515			tau	0.0569	0.0655259			TtP	0.0156	0.014
CaSpF	0	8.76								Ca transient amplitude	1.7355	1.43056			tau	0.0566	0.0595241			TtP	0.0263	0.026
CaSpF		8.14								Ca transient amplitude	2.1984	1.7136			tau	0.0488	0.0597146			TtP	0.0172	0.014
										Ca transient amplitude	2.4543	1.62414			tau	0.0398	0.036157			TtP	0.0128	0.024
										Ca transient amplitude	1.9788	2.01461			tau	0.0388	0.0331509			TtP	0.0196	0.03
										Ca transient amplitude	2.644	1.71177			tau	0.0385	0.0378543			TtP	0.0208	0.01
										Ca transient amplitude	2.1673	1.91769			tau	0.0377	0.160363			TtP	0.0168	0.022
										Ca transient amplitude	1.832				tau	0.0323				TtP	0.0194
										Ca transient amplitude	1.883				tau	0.0298				TtP	0.0175
										Ca transient amplitude	2.032				tau	0.0234				TtP	0.0259

## Sheet: Figure 6
bl%peak h WT	bl%peak h KO		peak t WT	peak t KO		dep v/bl WT	dep v/bl KO		dep v t WT	dep v t KO			0	0.001	0.02				0.1	0	0	0	0	0	0	0	0.3	0.01	-0.01
9.22	8.014		0.205	0.102		-0.2783	-0.6009		0.184	0.056			1	0.001	0.02				0.2	0.0232	0.0045536	200	0.0261	0.00783	0.0232	0.0045536	0.01	0.0108	0.0153
7.979	7.651		0.159	0.09		-0.2948	-0.6814		0.087	0.052			2	0.001	0.02				0.3	0.0703	0.0061593	300	0.0378	0.0080651	0.0703	0.0061593	515.061	0.0197	0.0181
7.966	7.305		0.15	0.088		-0.3388	-0.7829		0.086	0.05			3	0.001	0.02				0.4	0.1047	0.0057287	400	0.0492	0.0051814	0.1047	0.0057287	-6.2165	0.0599	-0.0107
7.593	7.194		0.136	0.086		-0.5003	-0.7846		0.084	0.045			4	0.001	0.02				0.5	0.1125	0.0073187	500	0.1452	0.0145	0.1125	0.0073187		0.1417	0.0035854
7.4	6.504		0.134	0.078		-0.5375	-0.8134		0.082	0.041			5	0.001	0.02
7.272	4.092		0.127	0.075		-0.5401	-0.8542		0.078	0.038			6	0.001	0.02
6.663	4.037		0.124	0.072		-0.6131	-0.8912		0.076	0.033			7	0.001	0.02
6.463	4.014		0.12	0.071		-0.6225	-0.8917		0.075	0.032			8	0.001	0.02
6.133	3.645		0.117	0.068		-0.6235	-1		0.064	0.03			9	0.001	0.02
6.051	3.549		0.114	0.067		-0.6345	-1.0591		0.064	0.029			10	0.001	0.02
6.051	3.444		0.11	0.066		-0.6502	-1.1002		0.062	0.027			11	0.001	0.02
5.851	3.361		0.105	0.063		-0.656	-1.1132		0.062	0.027			12	0.001	0.02
5.832	3.358		0.104	0.063		-0.6792	-1.1772		0.06	0.024			13	0.001	0.02
5.476	3.294		0.102	0.062		-0.7196	-1.2026		0.06	0.023			14	0.001	0.02
5.348	3.233		0.101	0.061		-0.7255	-1.2086		0.06	0.023			15	0.001	0.02
5.271	3.023		0.101	0.061		-0.7332	-1.2289		0.06	0.022			16	0.001	0.02
5.129	2.973		0.098	0.056		-0.7381	-1.2731		0.059	0.022			17	0.001	0.02
5.016	2.843		0.096	0.054		-0.7428	-1.3489		0.055	0.021			18	0.001	0.02
4.981	2.777		0.095	0.053		-0.7712	-1.4839		0.054	0.019			19	0.0010001	0.02
4.916	2.408		0.093	0.051		-0.7817	-1.4971		0.05	0.018			20	0.0010001	0.02
4.911	2.406		0.093	0.051		-0.7837	-1.5684		0.05	0.017			21	0.0010001	0.02
4.829	2.364		0.091	0.05		-0.8313	-1.6105		0.049	0.017			22	0.0010001	0.02
4.557	2.187		0.087	0.05		-0.8322	-1.6485		0.048	0.016			23	0.0010002	0.02
4.555	2.143		0.087	0.046		-0.8533	-1.6785		0.048	0.015			24	0.0010002	0.02
4.486	2.069		0.086	0.044		-0.8615	-1.9172		0.047	0.014			25	0.0010003	0.02
4.447	2.02		0.086	0.039		-0.866	-2.0051		0.047	0.013			26	0.0010003	0.02
4.442			0.086	0.038		-0.8852	-2.3249		0.047	0.012			27	0.0010004	0.02
4.337			0.086	0.037		-0.886	-2.4217		0.046	0.011			28	0.0010005	0.02
4.253			0.085	0.035		-0.8892	-2.6882		0.045	0.009			29	0.0010006	0.02
4.227			0.083	0.031		-0.9078	-3.0433		0.045	0.008			30	0.0010008	0.02
4.197			0.081	0.021		-0.917	-3.2173		0.044	0.006			31	0.0010009	0.02
4.042			0.081			-0.9215			0.043				32	0.0010011	0.02
4.03			0.081			-0.9252			0.041				33	0.0010013	0.02
4.006			0.08			-0.9359			0.041				34	0.0010015	0.02
3.914			0.08			-0.9481			0.04				35	0.0010018	0.02
3.84			0.079			-0.9508			0.039				36	0.0010021	0.02
3.82			0.078			-0.9591			0.038				37	0.0010024	0.02
3.772			0.078			-0.961			0.037				38	0.0010028	0.02
3.716			0.078			-0.9948			0.037				39	0.0010032	0.02
3.646			0.078			-1.0012			0.037				40	0.0010037	0.02
3.623			0.076			-1.0065			0.035				41	0.0010042	0.02
3.507			0.076			-1.011			0.031				42	0.0010048	0.02
3.476			0.075			-1.0121			0.031				43	0.0010055	0.02
3.449			0.074			-1.0468			0.03				44	0.0010063	0.02
3.379			0.073			-1.0797			0.029				45	0.0010071	0.02
3.35			0.07			-1.0815			0.029				46	0.001008	0.02
3.33			0.07			-1.0868			0.029				47	0.001009	0.02
3.22			0.07			-1.0966			0.028				48	0.0010101	0.02
3.157			0.068			-1.1224			0.028				49	0.0010113	0.02
3.147			0.063			-1.1343			0.027				50	0.0010126	0.02
3.116			0.062			-1.1444			0.026				51	0.0010141	0.02
2.936			0.06			-1.1696			0.026				52	0.0010157	0.02
2.855			0.058			-1.2202			0.022				53	0.0010174	0.02
2.841			0.056			-1.2785			0.022				54	0.0010193	0.02
2.817			0.056			-1.282			0.021				55	0.0010213	0.02
2.748			0.055			-1.3092			0.021				56	0.0010235	0.02
2.67			0.054			-1.3594			0.02				57	0.001026	0.02
2.576			0.049			-1.3869			0.018				58	0.0010286	0.02
2.471			0.048			-1.3912			0.017				59	0.0010314	0.02
2.441			0.048			-1.6039			0.017				60	0.0010344	0.02
2.354			0.047			-1.6248			0.017				61	0.0010377	0.02
2.288			0.047			-1.7786			0.016				62	0.0010412	0.02
2.287			0.047			-1.8242			0.015				63	0.001045	0.02
2.214			0.045			-1.9184			0.015				64	0.0010491	0.02
2.119			0.04			-1.9213			0.014				65	0.0010534	0.02
			0.04			-2.0447			0.012				66	0.0010581	0.02
			0.039			-2.436			0.012				67	0.0010631	0.02
			0.035			-2.4786			0.012				68	0.0010685	0.02
			0.035			-2.8727			0.012				69	0.0010742	0.02
			0.032			-3.1406			0.011				70	0.0010803	0.02
			0.026			-3.2166			0.008				71	0.0010868	0.02
			0.026			-3.2256			0.007				72	0.0010938	0.02
													73	0.0011011	0.02
													74	0.001109	0.02
													75	0.0011173	0.02
													76	0.0011262	0.02
													77	0.0011356	0.02
													78	0.0011455	0.02
													79	0.0011561	0.02
													80	0.0011673	0.02
													81	0.0011791	0.02
													82	0.0011915	0.02
													83	0.0012047	0.02
													84	0.0012186	0.02
													85	0.0012333	0.02
													86	0.0012488	0.02
													87	0.0012651	0.02
													88	0.0012822	0.02
													89	0.0013003	0.02
													90	0.0013192	0.02
													91	0.0013392	0.02
													92	0.0013601	0.02
													93	0.0013821	0.02
													94	0.0014052	0.02
													95	0.0014294	0.02
													96	0.0014547	0.02
													97	0.0014813	0.02
													98	0.0015091	0.02
													99	0.0015382	0.02
													100	0.0015686	0.02
													101	0.0016005	0.02
													102	0.0016337	0.02
													103	0.0016684	0.02
													104	0.0017047	0.02
													105	0.0017425	0.02
													106	0.001782	0.02
													107	0.0018231	0.02
													108	0.001866	0.02
													109	0.0019107	0.02
													110	0.0019572	0.02
													111	0.0020056	0.02
													112	0.002056	0.02
													113	0.0021084	0.02
													114	0.0021629	0.02
													115	0.0022195	0.02
													116	0.0022783	0.02
													117	0.0023394	0.02
													118	0.0024028	0.02
													119	0.0024686	0.02
													120	0.0025368	0.02
													121	0.0026076	0.02
													122	0.0026809	0.02
													123	0.0027569	0.02
													124	0.0028357	0.02
													125	0.0029172	0.02
													126	0.0030016	0.02
													127	0.0030889	0.02
													128	0.0031792	0.02
													129	0.0032726	0.02
													130	0.0033692	0.02
													131	0.0034689	0.02
													132	0.003572	0.02
													133	0.0036785	0.02
													134	0.0037884	0.02
													135	0.0039018	0.02
													136	0.0040188	0.02
													137	0.0041395	0.02
													138	0.004264	0.02
													139	0.0043923	0.02
													140	0.0045245	0.02
													141	0.0046607	0.02
													142	0.004801	0.02
													143	0.0049454	0.02
													144	0.005094	0.02
													145	0.0052469	0.02
													146	0.0054042	0.02
													147	0.005566	0.02
													148	0.0057323	0.02
													149	0.0059031	0.02
													150	0.0060787	0.02
													151	0.006259	0.02
													152	0.0064442	0.02
													153	0.0066343	0.02
													154	0.0068293	0.02
													155	0.0070294	0.02
													156	0.0072347	0.02
													157	0.0074451	0.02
													158	0.0076608	0.02
													159	0.0078818	0.02
													160	0.0081082	0.02
													161	0.0083401	0.02
													162	0.0085775	0.02
													163	0.0088205	0.02
													164	0.0090691	0.02
													165	0.0093235	0.02
													166	0.0095836	0.02
													167	0.0098495	0.02
													168	0.0101	0.02
													169	0.0104	0.02
													170	0.0107	0.02
													171	0.011	0.02
													172	0.0113	0.02
													173	0.0116	0.02
													174	0.0119	0.02
													175	0.0122	0.0201
													176	0.0125	0.0201
													177	0.0128	0.0201
													178	0.0132	0.0201
													179	0.0135	0.0201
													180	0.0139	0.0201
													181	0.0142	0.0201
													182	0.0146	0.0201
													183	0.0149	0.0201
													184	0.0153	0.0201
													185	0.0157	0.0201
													186	0.0161	0.0201
													187	0.0165	0.0201
													188	0.0168	0.0201
													189	0.0173	0.0201
													190	0.0177	0.0201
													191	0.0181	0.0201
													192	0.0185	0.0201
													193	0.0189	0.0201
													194	0.0194	0.0201
													195	0.0198	0.0201
													196	0.0202	0.0201
													197	0.0207	0.0201
													198	0.0212	0.0201
													199	0.0216	0.0201
													200	0.0221	0.0202
													201	0.0226	0.0202
													202	0.023	0.0202
													203	0.0235	0.0202
													204	0.024	0.0202
													205	0.0245	0.0202
													206	0.025	0.0202
													207	0.0255	0.0202
													208	0.0261	0.0202
													209	0.0266	0.0202
													210	0.0271	0.0202
													211	0.0276	0.0202
													212	0.0282	0.0202
													213	0.0287	0.0202
													214	0.0292	0.0203
													215	0.0298	0.0203
													216	0.0303	0.0203
													217	0.0309	0.0203
													218	0.0315	0.0203
													219	0.032	0.0203
													220	0.0326	0.0203
													221	0.0332	0.0203
													222	0.0337	0.0203
													223	0.0343	0.0204
													224	0.0349	0.0204
													225	0.0355	0.0204
													226	0.0361	0.0204
													227	0.0367	0.0204
													228	0.0373	0.0204
													229	0.0379	0.0204
													230	0.0385	0.0205
													231	0.0391	0.0205
													232	0.0397	0.0205
													233	0.0403	0.0205
													234	0.0409	0.0205
													235	0.0415	0.0205
													236	0.0421	0.0206
													237	0.0427	0.0206
													238	0.0434	0.0206
													239	0.044	0.0206
													240	0.0446	0.0206
													241	0.0452	0.0207
													242	0.0458	0.0207
													243	0.0464	0.0207
													244	0.0471	0.0207
													245	0.0477	0.0208
													246	0.0483	0.0208
													247	0.0489	0.0208
													248	0.0495	0.0208
													249	0.0502	0.0209
													250	0.0508	0.0209
													251	0.0514	0.0209
													252	0.052	0.021
													253	0.0526	0.021
													254	0.0532	0.021
													255	0.0539	0.021
													256	0.0545	0.0211
													257	0.0551	0.0211
													258	0.0557	0.0212
													259	0.0563	0.0212
													260	0.0569	0.0212
													261	0.0575	0.0213
													262	0.0581	0.0213
													263	0.0587	0.0213
													264	0.0593	0.0214
													265	0.0599	0.0214
													266	0.0605	0.0215
													267	0.0611	0.0215
													268	0.0617	0.0216
													269	0.0622	0.0216
													270	0.0628	0.0217
													271	0.0634	0.0217
													272	0.064	0.0218
													273	0.0645	0.0218
													274	0.0651	0.0219
													275	0.0657	0.0219
													276	0.0662	0.022
													277	0.0668	0.022
													278	0.0673	0.0221
													279	0.0679	0.0221
													280	0.0684	0.0222
													281	0.069	0.0223
													282	0.0695	0.0223
													283	0.07	0.0224
													284	0.0706	0.0225
													285	0.0711	0.0225
													286	0.0716	0.0226
													287	0.0721	0.0227
													288	0.0726	0.0228
													289	0.0731	0.0228
													290	0.0736	0.0229
													291	0.0741	0.023
													292	0.0746	0.0231
													293	0.0751	0.0232
													294	0.0756	0.0232
													295	0.0761	0.0233
													296	0.0766	0.0234
													297	0.077	0.0235
													298	0.0775	0.0236
													299	0.078	0.0237
													300	0.0784	0.0238
													301	0.0789	0.0239
													302	0.0793	0.024
													303	0.0798	0.0241
													304	0.0802	0.0242
													305	0.0807	0.0243
													306	0.0811	0.0244
													307	0.0815	0.0246
													308	0.0819	0.0247
													309	0.0824	0.0248
													310	0.0828	0.0249
													311	0.0832	0.025
													312	0.0836	0.0252
													313	0.084	0.0253
													314	0.0844	0.0254
													315	0.0848	0.0256
													316	0.0852	0.0257
													317	0.0856	0.0259
													318	0.0859	0.026
													319	0.0863	0.0261
													320	0.0867	0.0263
													321	0.087	0.0265
													322	0.0874	0.0266
													323	0.0878	0.0268
													324	0.0881	0.0269
													325	0.0885	0.0271
													326	0.0888	0.0273
													327	0.0891	0.0274
													328	0.0895	0.0276
													329	0.0898	0.0278
													330	0.0901	0.028
													331	0.0905	0.0282
													332	0.0908	0.0284
													333	0.0911	0.0286
													334	0.0914	0.0288
													335	0.0917	0.029
													336	0.092	0.0292
													337	0.0923	0.0294
													338	0.0926	0.0296
													339	0.0929	0.0298
													340	0.0932	0.0301
													341	0.0935	0.0303
													342	0.0938	0.0305
													343	0.0941	0.0308
													344	0.0943	0.031
													345	0.0946	0.0312
													346	0.0949	0.0315
													347	0.0951	0.0317
													348	0.0954	0.032
													349	0.0956	0.0323
													350	0.0959	0.0325
													351	0.0962	0.0328
													352	0.0964	0.0331
													353	0.0966	0.0334
													354	0.0969	0.0337
													355	0.0971	0.034
													356	0.0974	0.0342
													357	0.0976	0.0346
													358	0.0978	0.0349
													359	0.098	0.0352
													360	0.0983	0.0355
													361	0.0985	0.0358
													362	0.0987	0.0361
													363	0.0989	0.0365
													364	0.0991	0.0368
													365	0.0993	0.0372
													366	0.0995	0.0375
													367	0.0997	0.0379
													368	0.0999	0.0382
													369	0.1001	0.0386
													370	0.1003	0.039
													371	0.1005	0.0394
													372	0.1007	0.0397
													373	0.1009	0.0401
													374	0.1011	0.0405
													375	0.1013	0.0409
													376	0.1014	0.0413
													377	0.1016	0.0418
													378	0.1018	0.0422
													379	0.1019	0.0426
													380	0.1021	0.043
													381	0.1023	0.0435
													382	0.1024	0.0439
													383	0.1026	0.0444
													384	0.1028	0.0448
													385	0.1029	0.0453
													386	0.1031	0.0458
													387	0.1032	0.0462
													388	0.1034	0.0467
													389	0.1035	0.0472
													390	0.1037	0.0477
													391	0.1038	0.0482
													392	0.104	0.0487
													393	0.1041	0.0492
													394	0.1043	0.0498
													395	0.1044	0.0503
													396	0.1045	0.0508
													397	0.1047	0.0514
													398	0.1048	0.0519
													399	0.1049	0.0525
													400	0.105	0.053
													401	0.1052	0.0536
													402	0.1053	0.0542
													403	0.1054	0.0548
													404	0.1055	0.0554
													405	0.1057	0.056
													406	0.1058	0.0566
													407	0.1059	0.0572
													408	0.106	0.0578
													409	0.1061	0.0584
													410	0.1062	0.059
													411	0.1063	0.0597
													412	0.1065	0.0603
													413	0.1066	0.061
													414	0.1067	0.0616
													415	0.1068	0.0623
													416	0.1069	0.0629
													417	0.107	0.0636
													418	0.1071	0.0643
													419	0.1072	0.065
													420	0.1073	0.0657
													421	0.1074	0.0664
													422	0.1075	0.0671
													423	0.1076	0.0678
													424	0.1076	0.0685
													425	0.1077	0.0693
													426	0.1078	0.07
													427	0.1079	0.0707
													428	0.108	0.0715
													429	0.1081	0.0722
													430	0.1082	0.073
													431	0.1083	0.0737
													432	0.1083	0.0745
													433	0.1084	0.0753
													434	0.1085	0.0761
													435	0.1086	0.0768
													436	0.1087	0.0776
													437	0.1087	0.0784
													438	0.1088	0.0792
													439	0.1089	0.08
													440	0.109	0.0808
													441	0.109	0.0817
													442	0.1091	0.0825
													443	0.1092	0.0833
													444	0.1093	0.0841
													445	0.1093	0.085
													446	0.1094	0.0858
													447	0.1095	0.0867
													448	0.1095	0.0875
													449	0.1096	0.0884
													450	0.1097	0.0892
													451	0.1097	0.0901
													452	0.1098	0.0909
													453	0.1098	0.0918
													454	0.1099	0.0927
													455	0.11	0.0936
													456	0.11	0.0944
													457	0.1101	0.0953
													458	0.1101	0.0962
													459	0.1102	0.0971
													460	0.1103	0.098
													461	0.1103	0.0989
													462	0.1104	0.0998
													463	0.1104	0.1007
													464	0.1105	0.1016
													465	0.1105	0.1025
													466	0.1106	0.1034
													467	0.1106	0.1044
													468	0.1107	0.1053
													469	0.1107	0.1062
													470	0.1108	0.1071
													471	0.1108	0.108
													472	0.1109	0.109
													473	0.1109	0.1099
													474	0.111	0.1108
													475	0.111	0.1117
													476	0.1111	0.1127
													477	0.1111	0.1136
													478	0.1112	0.1145
													479	0.1112	0.1155
													480	0.1113	0.1164
													481	0.1113	0.1173
													482	0.1113	0.1183
													483	0.1114	0.1192
													484	0.1114	0.1201
													485	0.1115	0.1211
													486	0.1115	0.122
													487	0.1115	0.1229
													488	0.1116	0.1239
													489	0.1116	0.1248
													490	0.1117	0.1257
													491	0.1117	0.1267
													492	0.1117	0.1276
													493	0.1118	0.1285
													494	0.1118	0.1295
													495	0.1118	0.1304
													496	0.1119	0.1313
													497	0.1119	0.1322
													498	0.112	0.1332
													499	0.112	0.1341
													500	0.112	0.135
													501	0.1121	0.1359
													502	0.1121	0.1368
													503	0.1121	0.1378
													504	0.1122	0.1387
													505	0.1122	0.1396
													506	0.1122	0.1405
													507	0.1123	0.1414
													508	0.1123	0.1423
													509	0.1123	0.1432
													510	0.1123	0.1441
													511	0.1124	0.145
													512	0.1124	0.1459
													513	0.1124	0.1468
													514	0.1125	0.1477
													515	0.1125	0.1485
													516	0.1125	0.1494
													517	0.1125	0.1503
													518	0.1126	0.1512
													519	0.1126	0.152
													520	0.1126	0.1529
													521	0.1127	0.1538
													522	0.1127	0.1546
													523	0.1127	0.1555
													524	0.1127	0.1563
													525	0.1128	0.1572
													526	0.1128	0.158
													527	0.1128	0.1588
													528	0.1128	0.1597
													529	0.1129	0.1605
													530	0.1129	0.1613
													531	0.1129	0.1621
													532	0.1129	0.163
													533	0.1129	0.1638
													534	0.113	0.1646
													535	0.113	0.1654
													536	0.113	0.1662
													537	0.113	0.167
													538	0.1131	0.1678
													539	0.1131	0.1685
													540	0.1131	0.1693
													541	0.1131	0.1701
													542	0.1131	0.1709
													543	0.1132	0.1716
													544	0.1132	0.1724
													545	0.1132	0.1731
													546	0.1132	0.1739
													547	0.1132	0.1746
													548	0.1133	0.1754
													549	0.1133	0.1761
													550	0.1133	0.1768
													551	0.1133	0.1776
													552	0.1133	0.1783
													553	0.1134	0.179
													554	0.1134	0.1797
													555	0.1134	0.1804
													556	0.1134	0.1811
													557	0.1134	0.1818
													558	0.1134	0.1825
													559	0.1135	0.1832
													560	0.1135	0.1838
													561	0.1135	0.1845
													562	0.1135	0.1852
													563	0.1135	0.1858
													564	0.1135	0.1865
													565	0.1136	0.1871
													566	0.1136	0.1878
													567	0.1136	0.1884
													568	0.1136	0.189
													569	0.1136	0.1897
													570	0.1136	0.1903
													571	0.1136	0.1909
													572	0.1137	0.1915
													573	0.1137	0.1921
													574	0.1137	0.1927
													575	0.1137	0.1933
													576	0.1137	0.1939
													577	0.1137	0.1945
													578	0.1137	0.1951
													579	0.1138	0.1957
													580	0.1138	0.1962
													581	0.1138	0.1968
													582	0.1138	0.1974
													583	0.1138	0.1979
													584	0.1138	0.1985
													585	0.1138	0.199
													586	0.1139	0.1996
													587	0.1139	0.2001
													588	0.1139	0.2006
													589	0.1139	0.2011
													590	0.1139	0.2017
													591	0.1139	0.2022
													592	0.1139	0.2027
													593	0.1139	0.2032
													594	0.1139	0.2037
													595	0.114	0.2042
													596	0.114	0.2047
													597	0.114	0.2052
													598	0.114	0.2057
													599	0.114	0.2061
													600	0.114	0.2066
													601	0.114	0.2071
													602	0.114	0.2075
													603	0.114	0.208
													604	0.1141	0.2084
													605	0.1141	0.2089
													606	0.1141	0.2093
													607	0.1141	0.2098
													608	0.1141	0.2102
													609	0.1141	0.2106
													610	0.1141	0.2111
													611	0.1141	0.2115
													612	0.1141	0.2119
													613	0.1141	0.2123
													614	0.1142	0.2127
													615	0.1142	0.2131
													616	0.1142	0.2135
													617	0.1142	0.2139
													618	0.1142	0.2143
													619	0.1142	0.2147
													620	0.1142	0.2151
													621	0.1142	0.2155
													622	0.1142	0.2159
													623	0.1142	0.2162
													624	0.1142	0.2166
													625	0.1143	0.217
													626	0.1143	0.2173
													627	0.1143	0.2177
													628	0.1143	0.218
													629	0.1143	0.2184
													630	0.1143	0.2187
													631	0.1143	0.2191
													632	0.1143	0.2194
													633	0.1143	0.2197
													634	0.1143	0.2201
													635	0.1143	0.2204
													636	0.1143	0.2207
													637	0.1143	0.221
													638	0.1144	0.2213
													639	0.1144	0.2217
													640	0.1144	0.222
													641	0.1144	0.2223
													642	0.1144	0.2226
													643	0.1144	0.2229
													644	0.1144	0.2232
													645	0.1144	0.2235
													646	0.1144	0.2238
													647	0.1144	0.224
													648	0.1144	0.2243
													649	0.1144	0.2246
													650	0.1144	0.2249
													651	0.1144	0.2252
													652	0.1144	0.2254
													653	0.1145	0.2257
													654	0.1145	0.226
													655	0.1145	0.2262
													656	0.1145	0.2265
													657	0.1145	0.2267
													658	0.1145	0.227
													659	0.1145	0.2272
													660	0.1145	0.2275
													661	0.1145	0.2277
													662	0.1145	0.228
													663	0.1145	0.2282
													664	0.1145	0.2285
													665	0.1145	0.2287
													666	0.1145	0.2289
													667	0.1145	0.2291
													668	0.1145	0.2294
													669	0.1145	0.2296
													670	0.1146	0.2298
													671	0.1146	0.23
													672	0.1146	0.2303
													673	0.1146	0.2305
													674	0.1146	0.2307
													675	0.1146	0.2309
													676	0.1146	0.2311
													677	0.1146	0.2313
													678	0.1146	0.2315
													679	0.1146	0.2317
													680	0.1146	0.2319
													681	0.1146	0.2321
													682	0.1146	0.2323
													683	0.1146	0.2325
													684	0.1146	0.2327
													685	0.1146	0.2328
													686	0.1146	0.233
													687	0.1146	0.2332
													688	0.1146	0.2334
													689	0.1146	0.2336
													690	0.1146	0.2337
													691	0.1147	0.2339
													692	0.1147	0.2341
													693	0.1147	0.2343
													694	0.1147	0.2344
													695	0.1147	0.2346
													696	0.1147	0.2348
													697	0.1147	0.2349
													698	0.1147	0.2351
													699	0.1147	0.2352
													700	0.1147	0.2354
													701	0.1147	0.2356
													702	0.1147	0.2357
													703	0.1147	0.2359
													704	0.1147	0.236
													705	0.1147	0.2362
													706	0.1147	0.2363
													707	0.1147	0.2365
													708	0.1147	0.2366
													709	0.1147	0.2367
													710	0.1147	0.2369
													711	0.1147	0.237
													712	0.1147	0.2372
													713	0.1147	0.2373
													714	0.1147	0.2374
													715	0.1147	0.2376
													716	0.1147	0.2377
													717	0.1148	0.2378
													718	0.1148	0.2379
													719	0.1148	0.2381
													720	0.1148	0.2382
													721	0.1148	0.2383
													722	0.1148	0.2384
													723	0.1148	0.2386
													724	0.1148	0.2387
													725	0.1148	0.2388
													726	0.1148	0.2389
													727	0.1148	0.239
													728	0.1148	0.2391
													729	0.1148	0.2393
													730	0.1148	0.2394
													731	0.1148	0.2395
													732	0.1148	0.2396
													733	0.1148	0.2397
													734	0.1148	0.2398
													735	0.1148	0.2399
													736	0.1148	0.24
													737	0.1148	0.2401
													738	0.1148	0.2402
													739	0.1148	0.2403
													740	0.1148	0.2404
													741	0.1148	0.2405
													742	0.1148	0.2406
													743	0.1148	0.2407
													744	0.1148	0.2408
													745	0.1148	0.2409
													746	0.1148	0.241
													747	0.1148	0.2411
													748	0.1148	0.2412
													749	0.1148	0.2413
													750	0.1148	0.2414
													751	0.1149	0.2415
													752	0.1149	0.2415
													753	0.1149	0.2416
													754	0.1149	0.2417
													755	0.1149	0.2418
													756	0.1149	0.2419
													757	0.1149	0.242
													758	0.1149	0.242
													759	0.1149	0.2421
													760	0.1149	0.2422
													761	0.1149	0.2423
													762	0.1149	0.2424
													763	0.1149	0.2424
													764	0.1149	0.2425
													765	0.1149	0.2426
													766	0.1149	0.2427
													767	0.1149	0.2427
													768	0.1149	0.2428
													769	0.1149	0.2429
													770	0.1149	0.243
													771	0.1149	0.243
													772	0.1149	0.2431
													773	0.1149	0.2432
													774	0.1149	0.2432
													775	0.1149	0.2433
													776	0.1149	0.2434
													777	0.1149	0.2434
													778	0.1149	0.2435
													779	0.1149	0.2436
													780	0.1149	0.2436
													781	0.1149	0.2437
													782	0.1149	0.2438
													783	0.1149	0.2438
													784	0.1149	0.2439
													785	0.1149	0.2439
													786	0.1149	0.244
													787	0.1149	0.2441
													788	0.1149	0.2441
													789	0.1149	0.2442
													790	0.1149	0.2442
													791	0.1149	0.2443
													792	0.1149	0.2443
													793	0.1149	0.2444
													794	0.1149	0.2444
													795	0.1149	0.2445
													796	0.1149	0.2446
													797	0.1149	0.2446
													798	0.115	0.2447
													799	0.115	0.2447
													800	0.115	0.2448

## Sheet: Figure 7
	WT	TAC				WT	TAC			wt 0w	KO 0w	wt 2w	KO 2w	wt 4w	KO 4w	wt 8w	KO 8w			Kaplan-Meier curve	28 D 21 27	WT	KO		14 D 21 27	WT	KO			wt 0w h/w	ko 0w h/w	wt 2w h/w	ko 2w h/w	wt 4w h/w	ko 4w h/w			wt 0w l/w	ko 0w l/w	wt 2w l/w	ko 2w l/w	wt 4w l/w	ko 4w l/w
SM22α/GAPDH	0.3016	0.4555			SM22α	0.5837	1.2703			68.3167	67.1233	76.055	63.52	46.68	59.22	59.018	76.532													6.82946	7.69203	7.57838	8.46531	8.67857	8.1145			5.31395	5.74275	6.98378	5.29388	6.16964	5.6145
SM22α/GAPDH	0.4594	0.6928			SM22α	0.3703	1.8587			66.0867	66.545	75.96	61.3867	62.12	58.598	55.3357	76.345													7.86347	6.65614	9.06829	9.08466	6.86752	9.48084			5.02952	5.11579	6.62439	6.10582	6.73932	6.21254
SM22α/GAPDH	0.3188	0.7361			SM22α	0.8952	1.0262			64.53	66.1767	68.81	60.38	45.258	55.678	54.6033	63.437													4.70498	7.04545	7.54217	8.13376	6.96347	10.4371			4.67816	5.51707	5.51406	6.91083	5.85388	9.20629
SM22α/GAPDH	0.2956	0.4322			SM22α	1.1532	0.9445			64.505	65.99	68.59	60.125	61.2	54.52	53.15	63.415				28	0			14	0				5.8617	4.72683	7.08871	7.76371	6.60268	7.89268			5.72807	5.09574	5.5	6.58228	5.69196	7.5445
SM22α/GAPDH	0.4427	0.8255			SM22α	0.9798	2.42			63.84	65.235	64.3233	60.085	59.8	54.34	52.8933	55.836				20	1			14	0				5.42731	4.55869	6.67528	7.98053	9.21352	8			5.02128	5.79812	4.91882	5.58637	5.27046	6.18537
					SM22α	1.4161	1.7682			63.785	64.05	64.27	56.4067	44.5167	53.115	52.7954	55.387				28	0			14	0				5.8578	5.14359	5.27273	7.05354	7.84375	9.51111			6.07048	6.45128	4.84416	5.81688	6.21875	5.6943
					SM22α	1.8273	2.313			63.33	63.6167	63.54	56.2733	59.68	53.1067	52.1642	54.58														5.13158			6.74419				5.5367	5.14035			6.12093	8.64444
					SM22α	1.9412	2.2548			61.57	63.0133	63.48	56.21	43.61	52.45	51.7475	54.58																	6.48458								5.74449
					SM22α	0.8269	1.3552			61.2	61.235	61.25	56.1867	58.4667	52.015	51.58	50.58				12	1			14	0								7.38164								6.07246
					SM22α	0.8218	1.4207			61	60.96	59.5767	55.8567	43	50.9	50.8525	50.359				28	0			14	0								6.86486								5.91892
					SM22α	0.7006	1.4778			60.19	59.665	59.415	55.45	58.0833	50.53	50.3425	50.3567				28	0			14	0
					SM22α	0.7348	1.4494			59.8267	58.11	59.29	54.02	55.8733	49	48.788	49.7333				28	0			14	0
					SM22α	0.5355				59.2367	57.6633	58.7633	53.7567	55.785	48.757	48.65	49.67				28	0			14	0
					SM22α	0.5843				58.6467	57.6267	58.67	53.145	54.45	48.112	48.265	49.3067				28	0			14	0
					SM22α	0.7014				57.67	57.575	58.26	52.796	54.35	47.6067	48.2467	48.93				28	0			14	0
					SM22α	0.7614				57.6	55.3233	57.9233	52.6867	54.22	46.86	47.3556	47.0133				28	0			14	0
					SM22α	0.7253				57.5233	54.975	57.0033	52.543	53.9667	46.2267	46.8124	45.816				28	0			14	0
					SM22α	0.9895				57.2533	54.8067	56.415	51.4633	53.45	44.5767	46.68	45.77				28	0			14	0
					SM22α	0.8665				56.43	54.5767	56.2767	51.025	52.9067	44.26	46.641	45.125				28	0			14	0
					SM22α	1.6134				56.4	54.5367	55.905	50.405	52.9	43.5733	46.59	44.83				28	0			14	0
					SM22α	1.9718				56.11	54.4833	55.4	50.24	52.53	43.4233	46.2567	43.4133				28	0			14	0
										55.7433	54.4533	54.775	49.91	51.7083	43.37	46.101	43.3				28	0			14	0
										55.54	54.0833	54.47	48.875	50.8283	42.96	44.9233	42.4067				6	1			6	1
										55.52	53.54	54.4267	47.5033	50.65	42.72	44.032	41.7433				28	0			14	0
										55.335	53.35	54.07	47.3	50.28	42.475	44.0108	41.6067				28	0			14	0
										54.6633	52.7533	54.0567	46.61	49.1167	42.2067	43.885	38.7467
										54.3933	52.435	53.555	46.382	48.2033	42.0683	43.71	38.69
										54.3167	52.13	51.56	45.3667	40.066	41.5833	43.63	38.502				17		1		14		0
										54.29	52.0933	50.66	44.1233	42.6633	41.532	43.1631	38.243				28		0		14		0
										54.05	52.0833	50.1967	42.5167	39.492	41.27	41.679	37.646				28		0		14		0
										54.0467	52.04	49.92	39.8099	48.125	36.9595	41.375	37.6267				21		1		14		0
										53.5967	51.6133	49.9	39.1467	48.0233	34.5472	41.34	22.8				8		1		8		1
										53.19	51.4667	49.6133	35.025	37.26	34.0767	40.6584	22.754				28		0		14		0
										53.0967	51.1267	48.7767	33.4467	36.4933	25.81	39.9875	18.765				28		0		14		0
										53.07	50.9333	48.0067	31.5667	47.185	22.57	29.9133	16.3233				28		0		14		0
										52.7133	50.75	47.57	24.71	46.78		18.4267					28		0		14		0
										52.535	48.765	47.3133		21.56							28		0		14		0
										52.3533	48	38.38									10		1		10		1
										50.8467	47.245	36.79									10		1		10		1
										50.09	45.2										28		0		14		0
																					28		0		14		0
																					14		1		14		1
																					28		0		14		0
																					12		1		12		1
																					28		0		14		0
																					28		0		14		0
																					28		0		14		0
																					7		1		7		1
																					28		0		14		0
																					2		1		2		1
																					9		1		9		1
																					28		0		14		0
																					9		1		9		1

## Sheet: online Fig
	WT	KO
SM22α mRNA	1.03738	0
SM22α mRNA	0.87818	0.00145616
SM22α mRNA	1.4083	0.012672
SM22α mRNA	0.676138	0.000855539
